# Supplementary material for: Cell Observation and Analysis with a Three-Dimensional Optical Wave Field Microscope
Source: Biosensors (Basel). 2025 Aug 8;15(8):515. doi: 10.3390/bios15080515 (PMC12384444; doi:10.3390/bios15080515)
Supplement: Supplementary file 1 [file biosensors-15-00515-s001.zip]

Archive with 2 entries (2 files):
- Supplymantal Figure_250609.pdf
- Video S1.mov
